# Supplementary material for: Controlling Antimicrobial Activity of Quinolones Using Visible/NIR Light-Activated BODIPY Photocages
Source: Pharmaceutics. 2022 May 17;14(5):1070. doi: 10.3390/pharmaceutics14051070 (PMC9144359; doi:10.3390/pharmaceutics14051070)
Supplement: Supplementary file 1 [file pharmaceutics-14-01070-s001.zip]

Archive with 1 entries (1 files):
- pharmaceutics-1678222-supplementary.pdf
